# Supplementary material for: Integrated microRNA and mRNA gene expression in peripheral blood mononuclear cells in response to acute psychosocial stress: a repeated-measures within-subject pilot study
Source: BMC Res Notes. 2021 Jun 3;14:222. doi: 10.1186/s13104-021-05635-3 (PMC8176593; doi:10.1186/s13104-021-05635-3)
Supplement: Supplementary file 1 — Additional file 1: Table S1A–C. Differentially Expressed mRNAs according to limma p < 0.01. These tables list mRNAs found to be differentially expressed according to limma p < 0.01 for one or more of the contrasts (Time Point B vs Time Point A, Time Point C vs Time Point A, and Time Point C vs Time Point B). This is the complete list of genes used in IPA pathway analysis. mRNAs highlighted in yellow have fold change ≥ 1.3. [file 13104_2021_5635_MOESM1_ESM.xls]

## Sheet: BvsA_significant mRNAs
Table S1A. Differentially Expressed mRNAs (limma p<0.01) at Time Point B vs A
Fold Change	ID	Symbol	Entrez Gene Name	Location	Type(s)
1.451	7968295	RNU6-82P	RNA, U6 small nuclear 82, pseudogene	Other	other
1.398	7916984	ZRANB2	zinc finger, RAN-binding domain containing 2	Nucleus	transcription regulator
-1.337	8098870	SPON2	spondin 2, extracellular matrix protein	Extracellular Space	other
-1.252	8075886	IL2RB	interleukin 2 receptor, beta	Plasma Membrane	transmembrane receptor
-1.150	8035886	C19orf12	chromosome 19 open reading frame 12	Other	other
-1.147	8177096	RBMY1A3P	RNA binding motif protein, Y-linked, family 1, member A3 pseudogene	Other	other
-1.137	8155096	CREB3	cAMP responsive element binding protein 3	Nucleus	transcription regulator
1.137	7923976	C1orf132	chromosome 1 open reading frame 132	Other	other
-1.136	7940372	TMEM109	transmembrane protein 109	Cytoplasm	other
-1.135	8165334	CLIC3	chloride intracellular channel 3	Nucleus	ion channel
1.130	7908347	OCLM	oculomedin	Other	other
1.123	8157281	CDC26	cell division cycle 26	Nucleus	other
1.119	8161701	TMEM2	transmembrane protein 2	Cytoplasm	other
1.118	8064868	GPCPD1	glycerophosphocholine phosphodiesterase GDE1 homolog (S. cerevisiae)	Cytoplasm	enzyme
1.117	8025973	ZNF700	zinc finger protein 700	Extracellular Space	other
1.113	8123342	FGFR1OP	FGFR1 oncogene partner	Cytoplasm	kinase
-1.110	8037037	ATP5SL	ATP5S-like	Cytoplasm	other
1.109	8020068	ANKRD12	ankyrin repeat domain 12	Nucleus	other
1.108	8122261	IFNGR1	interferon gamma receptor 1	Plasma Membrane	transmembrane receptor
-1.105	7968344	ALOX5AP	arachidonate 5-lipoxygenase-activating protein	Plasma Membrane	other
-1.105	8076749	CDPF1	cysteine-rich, DPF motif domain containing 1	Extracellular Space	other
-1.105	8026687	OCEL1	occludin/ELL domain containing 1	Other	other
1.105	8103728	HMGB2	high mobility group box 2	Nucleus	transcription regulator
-1.104	8085233	RPUSD3	RNA pseudouridylate synthase domain containing 3	Other	other
1.102	8056060	BAZ2B	bromodomain adjacent to zinc finger domain, 2B	Extracellular Space	other
-1.100	7949540	C11orf68	chromosome 11 open reading frame 68	Other	other
-1.093	8037170	PAFAH1B3	platelet-activating factor acetylhydrolase 1b, catalytic subunit 3 (29kDa)	Cytoplasm	enzyme
-1.092	8045171	IMP4	IMP4, U3 small nucleolar ribonucleoprotein	Nucleus	other
-1.091	8042696	SPR	sepiapterin reductase (7,8-dihydrobiopterin:NADP+ oxidoreductase)	Cytoplasm	enzyme
-1.091	8030067	SULT2B1	sulfotransferase family, cytosolic, 2B, member 1	Cytoplasm	enzyme
-1.090	8156196	C9orf170	chromosome 9 open reading frame 170	Other	other
-1.090	8075910	RAC2	ras-related C3 botulinum toxin substrate 2 (rho family, small GTP binding protein Rac2)	Cytoplasm	enzyme
-1.090	8101609	SLC10A6	solute carrier family 10 (sodium/bile acid cotransporter), member 6	Plasma Membrane	transporter
1.090	8098177	KLHL2	kelch-like family member 2	Cytoplasm	other
1.090	7977571	OSGEP	O-sialoglycoprotein endopeptidase	Other	peptidase
1.090	8020323	RNMT	RNA (guanine-7-) methyltransferase	Nucleus	enzyme
-1.087	7949465	RELA	v-rel avian reticuloendotheliosis viral oncogene homolog A	Nucleus	transcription regulator
-1.085	7965090	CSRP2	cysteine and glycine-rich protein 2	Nucleus	other
1.083	8136979	CTAGE9 (includes others)	CTAGE family, member 4	Other	other
-1.082	8144577	C8orf74	chromosome 8 open reading frame 74	Other	other
-1.082	7963448	KRT74	keratin 74	Cytoplasm	other
-1.082	8127502	LINC00472	long intergenic non-protein coding RNA 472	Other	other
-1.081	7920600	SHC1	SHC (Src homology 2 domain containing) transforming protein 1	Cytoplasm	kinase
1.080	7974814	TRMT5	tRNA methyltransferase 5	Other	other
-1.079	8152291	ABRA	actin-binding Rho activating protein	Cytoplasm	transcription regulator
-1.079	8025586	MRPL4	mitochondrial ribosomal protein L4	Cytoplasm	other
-1.078	7906235	PRCC	papillary renal cell carcinoma (translocation-associated)	Nucleus	other
1.078	8103206	FBXW7	F-box and WD repeat domain containing 7, E3 ubiquitin protein ligase	Nucleus	transcription regulator
1.078	8135718	ING3	inhibitor of growth family, member 3	Nucleus	other
1.078	8111129	ZNF622	zinc finger protein 622	Nucleus	other
1.077	8052250	MTIF2	mitochondrial translational initiation factor 2	Cytoplasm	translation regulator
-1.076	8109981	FGF18	fibroblast growth factor 18	Extracellular Space	growth factor
-1.076	8127024	IL17F	interleukin 17F	Extracellular Space	cytokine
-1.075	7955858	HOXC10	homeobox C10	Nucleus	transcription regulator
-1.075	7904742	LIX1L	Lix1 homolog (chicken) like	Other	other
-1.075	8035600	TMEM161A	transmembrane protein 161A	Other	other
1.075	8019885	SMCHD1	structural maintenance of chromosomes flexible hinge domain containing 1	Nucleus	other
1.075	8126347	USP49	ubiquitin specific peptidase 49	Other	peptidase
-1.074	8013131	SMCR5	Smith-Magenis syndrome chromosome region, candidate 5 (non-protein coding)	Other	other
1.074	7961024	LOC642846	DEAD/H (Asp-Glu-Ala-Asp/His) box polypeptide 11-like	Other	other
1.074	7900395	RLF	rearranged L-myc fusion	Nucleus	transcription regulator
-1.072	7964064	CS	citrate synthase	Cytoplasm	enzyme
1.071	7957673	CFAP54	cilia and flagella associated 54	Other	other
-1.070	7897691	PTCHD2	patched domain containing 2	Other	other
1.070	8102817	ELF2	E74-like factor 2 (ets domain transcription factor)	Nucleus	transcription regulator
1.070	7922504	RFWD2	ring finger and WD repeat domain 2, E3 ubiquitin protein ligase	Cytoplasm	enzyme
-1.069	7963946	MMP19	matrix metallopeptidase 19	Extracellular Space	peptidase
-1.068	8155699	FXN	frataxin	Cytoplasm	kinase
-1.068	8167656	MAGED1	melanoma antigen family D, 1	Plasma Membrane	transcription regulator
-1.068	7941976	NDUFS8	NADH dehydrogenase (ubiquinone) Fe-S protein 8, 23kDa (NADH-coenzyme Q reductase)	Cytoplasm	enzyme
-1.067	7898975	SRRM1	serine/arginine repetitive matrix 1	Nucleus	other
-1.066	7985349	MESDC1	mesoderm development candidate 1	Other	other
1.066	8107353	ZRSR1	zinc finger (CCCH type), RNA-binding motif and serine/arginine rich 1	Nucleus	other
-1.065	7952179	H2AFX	H2A histone family, member X	Nucleus	transcription regulator
-1.065	7910372	RNF187	ring finger protein 187	Other	enzyme
-1.064	8008995	EFCAB3	EF-hand calcium binding domain 3	Other	other
-1.063	7963713	ATP5G2	ATP synthase, H+ transporting, mitochondrial Fo complex, subunit C2 (subunit 9)	Cytoplasm	transporter
1.063	7929550	CCNJ	cyclin J	Nucleus	other
1.063	8084971	SENP5	SUMO1/sentrin specific peptidase 5	Nucleus	peptidase
-1.062	7966542	RASAL1	RAS protein activator like 1 (GAP1 like)	Cytoplasm	other
1.062	8143341	KDM7A	lysine (K)-specific demethylase 7A	Nucleus	enzyme
1.062	7922337	TNFSF18	tumor necrosis factor (ligand) superfamily, member 18	Extracellular Space	cytokine
-1.061	8066549	WFDC8	WAP four-disulfide core domain 8	Extracellular Space	other
-1.060	8019831	CLUL1	clusterin-like 1 (retinal)	Extracellular Space	other
-1.060	8140297	POM121/POM121C	POM121 transmembrane nucleoporin	Nucleus	other
-1.060	8026341	TECR	trans-2,3-enoyl-CoA reductase	Plasma Membrane	enzyme
-1.059	8061742	LOC149950	uncharacterized LOC149950	Other	other
1.059	8150757	RB1CC1	RB1-inducible coiled-coil 1	Nucleus	other
-1.058	8079759	BSN	bassoon presynaptic cytomatrix protein	Plasma Membrane	other
-1.058	7920341	GATAD2B	GATA zinc finger domain containing 2B	Nucleus	transcription regulator
-1.056	7963396	KRT75	keratin 75	Cytoplasm	other
-1.056	8000899	ZNF768	zinc finger protein 768	Other	other
-1.055	8098942	NELFA	negative elongation factor complex member A	Nucleus	other
-1.054	8091515	GPR87	G protein-coupled receptor 87	Plasma Membrane	G-protein coupled receptor
-1.054	8062964	SYS1	Sys1 golgi trafficking protein	Cytoplasm	other
1.054	8136839	PIP	prolactin-induced protein	Extracellular Space	peptidase
-1.052	8052072	FSHR	follicle stimulating hormone receptor	Plasma Membrane	G-protein coupled receptor
-1.052	7976836	mir-329	microRNA 495	Cytoplasm	microRNA
-1.051	8011626	UBE2G1	ubiquitin-conjugating enzyme E2G 1	Cytoplasm	enzyme
1.050	8107458	COMMD10	COMM domain containing 10	Other	other
-1.049	7957746	SLC25A3	solute carrier family 25 (mitochondrial carrier; phosphate carrier), member 3	Cytoplasm	transporter
-1.046	7960124	PGAM5	phosphoglycerate mutase family member 5	Cytoplasm	enzyme
-1.045	8066757	SLC13A3	solute carrier family 13 (sodium-dependent dicarboxylate transporter), member 3	Plasma Membrane	transporter
1.043	7954436	LRMP	lymphoid-restricted membrane protein	Cytoplasm	other

## Sheet: CvsA_significant mRNAs
Table S1B. Differentially Expressed mRNAs (limma p<0.01) at Time Point C vs A
Fold Change	ID	Symbol	Entrez Gene Name	Location	Type(s)
CvsA
-1.400	8098870	SPON2	spondin 2, extracellular matrix protein	Extracellular Space	other
-1.377	7925929	AKR1C3	aldo-keto reductase family 1, member C3	Cytoplasm	enzyme
-1.330	7981874	GOLGA8DP	golgin A8 family, member D, pseudogene	Other	other
-1.321	8177947	TCF19	transcription factor 19	Nucleus	transcription regulator
1.246	8175543	SPANXC (includes others)	SPANX family, member C	Nucleus	other
-1.240	8075886	IL2RB	interleukin 2 receptor, beta	Plasma Membrane	transmembrane receptor
1.173	8155550	GLIDR	glioblastoma down-regulated RNA	Other	other
-1.165	8070097	DNAJC28	DnaJ (Hsp40) homolog, subfamily C, member 28	Other	other
1.163	7971239	RNU6-57P	RNA, U6 small nuclear 57, pseudogene	Other	other
-1.156	7940857	STIP1	stress-induced phosphoprotein 1	Cytoplasm	other
1.156	7931140	DMBT1P1	deleted in malignant brain tumors 1 pseudogene 1	Other	other
1.155	8064868	GPCPD1	glycerophosphocholine phosphodiesterase GDE1 homolog (S. cerevisiae)	Cytoplasm	enzyme
-1.152	7973371	C14orf119	chromosome 14 open reading frame 119	Other	other
-1.150	8009164	DCAF7	DDB1 and CUL4 associated factor 7	Cytoplasm	other
-1.147	8022404	FAM210A	family with sequence similarity 210, member A	Cytoplasm	other
-1.144	8067040	NFATC2	nuclear factor of activated T-cells, cytoplasmic, calcineurin-dependent 2	Nucleus	transcription regulator
-1.142	8022514	TMEM241	transmembrane protein 241	Other	other
-1.139	7945377	SIGIRR	single immunoglobulin and toll-interleukin 1 receptor (TIR) domain	Plasma Membrane	transmembrane receptor
-1.137	8164644	FAM78A	family with sequence similarity 78, member A	Other	other
-1.130	7935627	GOT1	glutamic-oxaloacetic transaminase 1, soluble	Cytoplasm	enzyme
-1.130	8177096	RBMY1A3P	RNA binding motif protein, Y-linked, family 1, member A3 pseudogene	Other	other
-1.126	7923824	SLC41A1	solute carrier family 41 (magnesium transporter), member 1	Plasma Membrane	transporter
1.125	8094169	CPEB2	cytoplasmic polyadenylation element binding protein 2	Cytoplasm	translation regulator
-1.124	8127346	RAB23	RAB23, member RAS oncogene family	Cytoplasm	enzyme
-1.123	7953351	NCAPD2	non-SMC condensin I complex, subunit D2	Nucleus	other
-1.122	8165334	CLIC3	chloride intracellular channel 3	Nucleus	ion channel
-1.120	8167125	USP11	ubiquitin specific peptidase 11	Nucleus	peptidase
-1.120	7918275	WDR47	WD repeat domain 47	Other	other
-1.117	8031792	ZNF211	zinc finger protein 211	Nucleus	transcription regulator
-1.117	8030569	ZNF473	zinc finger protein 473	Nucleus	other
-1.116	7928705	TSPAN14	tetraspanin 14	Plasma Membrane	other
1.112	7938366	WEE1	WEE1 G2 checkpoint kinase	Nucleus	kinase
-1.111	8041553	GEMIN6	gem (nuclear organelle) associated protein 6	Nucleus	other
-1.111	8132819	IKZF1	IKAROS family zinc finger 1 (Ikaros)	Nucleus	transcription regulator
-1.110	7956076	CDK2	cyclin-dependent kinase 2	Nucleus	kinase
1.109	7933877	JMJD1C	jumonji domain containing 1C	Nucleus	other
-1.107	8123137	ACAT2	acetyl-CoA acetyltransferase 2	Cytoplasm	enzyme
-1.106	7924733	PARP1	poly (ADP-ribose) polymerase 1	Nucleus	enzyme
-1.105	8161829	C9orf41	chromosome 9 open reading frame 41	Other	other
-1.105	8087568	MON1A	MON1 secretory trafficking family member A	Other	other
-1.104	8101916	TRMT10A	tRNA methyltransferase 10 homolog A (S. cerevisiae)	Cytoplasm	other
-1.104	8031908	ZSCAN22	zinc finger and SCAN domain containing 22	Nucleus	transcription regulator
-1.103	7899774	HDAC1	histone deacetylase 1	Nucleus	transcription regulator
-1.102	7963741	SMUG1	single-strand-selective monofunctional uracil-DNA glycosylase 1	Nucleus	enzyme
-1.101	7953200	CCND2	cyclin D2	Nucleus	other
-1.101	8049246	INPP5D	inositol polyphosphate-5-phosphatase, 145kDa	Cytoplasm	phosphatase
-1.101	8158424	LRRC8A	leucine rich repeat containing 8 family, member A	Extracellular Space	other
-1.098	8032670	APBA3	amyloid beta (A4) precursor protein-binding, family A, member 3	Cytoplasm	transporter
-1.098	8053496	POLR1A	polymerase (RNA) I polypeptide A, 194kDa	Nucleus	enzyme
-1.097	7975976	AHSA1	AHA1, activator of heat shock 90kDa protein ATPase homolog 1 (yeast)	Cytoplasm	other
1.096	7911213	OR14K1	olfactory receptor, family 14, subfamily K, member 1	Plasma Membrane	G-protein coupled receptor
1.094	7910096	LBR	lamin B receptor	Nucleus	enzyme
-1.092	8143307	HIPK2	homeodomain interacting protein kinase 2	Nucleus	kinase
1.091	8136967	OR2A5	olfactory receptor, family 2, subfamily A, member 5	Plasma Membrane	G-protein coupled receptor
-1.089	7942998	FOLH1B	folate hydrolase 1B	Cytoplasm	other
1.089	8095246	ARL9	ADP-ribosylation factor-like 9	Other	other
1.089	8159239	C9orf62	chromosome 9 open reading frame 62	Other	other
1.089	7936835	CPXM2	carboxypeptidase X (M14 family), member 2	Extracellular Space	peptidase
-1.088	8168215	MED12	mediator complex subunit 12	Nucleus	transcription regulator
-1.088	8026687	OCEL1	occludin/ELL domain containing 1	Other	other
-1.088	8156263	SPIN1	spindlin 1	Nucleus	other
-1.087	7898192	DNAJC16	DnaJ (Hsp40) homolog, subfamily C, member 16	Other	other
-1.087	7915827	LRRC41	leucine rich repeat containing 41	Other	other
-1.086	7955425	ATF1	activating transcription factor 1	Nucleus	transcription regulator
-1.085	7933659	CSTF2T	cleavage stimulation factor, 3' pre-RNA, subunit 2, 64kDa, tau variant	Nucleus	other
-1.085	7904742	LIX1L	Lix1 homolog (chicken) like	Other	other
1.085	7993337	mir-365	microRNA 365a	Cytoplasm	microRNA
1.084	8056959	EVX2	even-skipped homeobox 2	Nucleus	transcription regulator
1.084	7934970	HTR7	5-hydroxytryptamine (serotonin) receptor 7, adenylate cyclase-coupled	Plasma Membrane	G-protein coupled receptor
1.083	7948115	OR5F1	olfactory receptor, family 5, subfamily F, member 1	Plasma Membrane	other
-1.082	8103684	C4orf27	chromosome 4 open reading frame 27	Nucleus	other
-1.082	8101609	SLC10A6	solute carrier family 10 (sodium/bile acid cotransporter), member 6	Plasma Membrane	transporter
1.081	8114470	LRRTM2	leucine rich repeat transmembrane neuronal 2	Plasma Membrane	other
-1.080	7920912	UBQLN4	ubiquilin 4	Cytoplasm	other
1.080	8126931	DEFB133	defensin, beta 133	Other	other
1.080	8068164	KRTAP20-3	keratin associated protein 20-3	Other	other
-1.078	8013131	SMCR5	Smith-Magenis syndrome chromosome region, candidate 5 (non-protein coding)	Other	other
1.078	7939706	F2	coagulation factor II (thrombin)	Extracellular Space	peptidase
-1.077	7905092	BOLA1	bolA family member 1	Cytoplasm	other
1.077	8072304	HORMAD2	HORMA domain containing 2	Nucleus	other
-1.076	8158446	NUP188	nucleoporin 188kDa	Nucleus	other
-1.076	8157668	OR1J2	olfactory receptor, family 1, subfamily J, member 2	Plasma Membrane	G-protein coupled receptor
-1.076	8005267	RAI1	retinoic acid induced 1	Cytoplasm	other
1.075	8021963	TYMSOS	TYMS opposite strand	Nucleus	enzyme
1.074	8120468	BAI3	brain-specific angiogenesis inhibitor 3	Plasma Membrane	G-protein coupled receptor
1.074	8116482	OR2Y1	olfactory receptor, family 2, subfamily Y, member 1	Plasma Membrane	G-protein coupled receptor
1.073	8167407	ERAS	ES cell expressed Ras	Plasma Membrane	enzyme
1.073	7910369	HIST3H2BB	histone cluster 3, H2bb	Nucleus	other
1.070	8098368	ADAM29	ADAM metallopeptidase domain 29	Plasma Membrane	peptidase
1.070	7976778	LINC00523	long intergenic non-protein coding RNA 523	Other	other
-1.069	7997779	ZC3H18	zinc finger CCCH-type containing 18	Nucleus	other
1.069	8141371	GJC3	gap junction protein, gamma 3, 30.2kDa	Extracellular Space	transporter
-1.068	7964076	CNPY2	canopy FGF signaling regulator 2	Plasma Membrane	other
-1.068	7996675	THAP11	THAP domain containing 11	Nucleus	other
-1.068	7905700	UBAP2L	ubiquitin associated protein 2-like	Other	other
1.068	8062601	LOC100128988	uncharacterized LOC100128988	Other	other
-1.067	8060772	CDS2	CDP-diacylglycerol synthase (phosphatidate cytidylyltransferase) 2	Cytoplasm	enzyme
-1.067	8011626	UBE2G1	ubiquitin-conjugating enzyme E2G 1	Cytoplasm	enzyme
1.067	7970158	ATP11AUN	ATP11A upstream neighbor	Other	other
1.063	8040430	VSNL1	visinin-like 1	Cytoplasm	other
1.062	7990873	MEX3B	mex-3 RNA binding family member B	Other	kinase
1.062	8139727	SEPT14	septin 14	Cytoplasm	other
1.062	7961571	SLC15A5	solute carrier family 15, member 5	Other	other
-1.061	7919950	PI4KB	phosphatidylinositol 4-kinase, catalytic, beta	Cytoplasm	kinase
-1.061	8140297	POM121/POM121C	POM121 transmembrane nucleoporin	Nucleus	other
1.061	8070791	KRTAP12-2	keratin associated protein 12-2	Other	other
1.061	7981917	NPAP1	nuclear pore associated protein 1	Cytoplasm	other
-1.059	8048146	XRCC5	X-ray repair complementing defective repair in Chinese hamster cells 5 (double-strand-break rejoining)	Nucleus	enzyme
1.059	8168098	DGAT2L6	diacylglycerol O-acyltransferase 2-like 6	Other	other
1.058	7986446	ALDH1A3	aldehyde dehydrogenase 1 family, member A3	Cytoplasm	enzyme
1.058	7912580	HNRNPCL1/HNRNPCL2	heterogeneous nuclear ribonucleoprotein C-like 1	Nucleus	other
-1.056	8169085	FAM199X	family with sequence similarity 199, X-linked	Other	other
1.054	8132250	BMPER	BMP binding endothelial regulator	Extracellular Space	other
1.054	7959818	LINC00943	long intergenic non-protein coding RNA 943	Other	other
1.053	8107458	COMMD10	COMM domain containing 10	Other	other
1.049	8149195	DEFB106A/DEFB106B	defensin, beta 106A	Extracellular Space	other

## Sheet: CvsB_significant mRNAs
Table S1C. Differentially Expressed mRNAs (limma p<0.01) at Time Point C vs B
Fold Change	ID	Symbol	Entrez Gene Name	Location	Type(s)
1.476	8031152	RPS9	ribosomal protein S9	Cytoplasm	translation regulator
-1.312	8168646	TGIF2LX	TGFB-induced factor homeobox 2-like, X-linked	Nucleus	transcription regulator
-1.307	8117106	RNF144B	ring finger protein 144B	Other	enzyme
-1.232	8130641	AGPAT4-IT1	AGPAT4 intronic transcript 1 (non-protein coding)	Other	other
-1.175	8045210	CYP4F30P	cytochrome P450, family 4, subfamily F, polypeptide 30, pseudogene	Other	other
1.169	7952810	IGSF9B	immunoglobulin superfamily, member 9B	Plasma Membrane	other
-1.160	8161701	TMEM2	transmembrane protein 2	Cytoplasm	other
1.156	7971239	RNU6-57P	RNA, U6 small nuclear 57, pseudogene	Other	other
-1.148	7923976	C1orf132	chromosome 1 open reading frame 132	Other	other
-1.145	7932864	LYZL2	lysozyme-like 2	Other	other
-1.140	8083737	mir-15	microRNA 15a	Cytoplasm	microRNA
1.136	8084284	HTR3E	5-hydroxytryptamine (serotonin) receptor 3E, ionotropic	Plasma Membrane	transmembrane receptor
-1.134	8136179	KLHDC10	kelch domain containing 10	Other	other
-1.133	8105318	NDUFS4	NADH dehydrogenase (ubiquinone) Fe-S protein 4, 18kDa (NADH-coenzyme Q reductase)	Cytoplasm	enzyme
1.131	7920185	LCE3D	late cornified envelope 3D	Other	other
-1.125	8121312	C6orf203	chromosome 6 open reading frame 203	Cytoplasm	other
1.123	8109315	MYOZ3	myozenin 3	Cytoplasm	other
1.122	8136965	OR6B1	olfactory receptor, family 6, subfamily B, member 1	Plasma Membrane	G-protein coupled receptor
1.121	7931140	DMBT1P1	deleted in malignant brain tumors 1 pseudogene 1	Other	other
1.121	8006900	PNMT	phenylethanolamine N-methyltransferase	Cytoplasm	enzyme
1.120	8002891	CHST5	carbohydrate (N-acetylglucosamine 6-O) sulfotransferase 5	Cytoplasm	enzyme
1.119	7966542	RASAL1	RAS protein activator like 1 (GAP1 like)	Cytoplasm	other
1.118	8159239	C9orf62	chromosome 9 open reading frame 62	Other	other
1.118	7965090	CSRP2	cysteine and glycine-rich protein 2	Nucleus	other
-1.115	8123137	ACAT2	acetyl-CoA acetyltransferase 2	Cytoplasm	enzyme
1.115	8018814	SEC14L1	SEC14-like 1 (S. cerevisiae)	Cytoplasm	transporter
1.115	8003145	SFPQ	splicing factor proline/glutamine-rich	Other	other
-1.114	8103684	C4orf27	chromosome 4 open reading frame 27	Nucleus	other
1.112	7993453	MPV17L	MPV17 mitochondrial membrane protein-like	Cytoplasm	other
1.111	8110882	FLJ33360	FLJ33360 protein	Other	other
1.111	8132805	VWC2	von Willebrand factor C domain containing 2	Extracellular Space	other
-1.110	8161829	C9orf41	chromosome 9 open reading frame 41	Other	other
1.110	8016487	HOXB13	homeobox B13	Nucleus	transcription regulator
1.110	8037495	ZNF296	zinc finger protein 296	Nucleus	other
1.109	8164314	ST6GALNAC4	ST6 (alpha-N-acetyl-neuraminyl-2,3-beta-galactosyl-1,3)-N-acetylgalactosaminide alpha-2,6-sialyltransferase 4	Cytoplasm	enzyme
1.108	7992460	NPW	neuropeptide W	Extracellular Space	other
-1.107	7928909	FAM35A	family with sequence similarity 35, member A	Extracellular Space	other
-1.107	7910190	ZNF678	zinc finger protein 678	Nucleus	other
1.107	8137183	SSPO	SCO-spondin	Cytoplasm	other
1.103	8118981	ARMC12	armadillo repeat containing 12	Nucleus	other
1.103	7930994	LINC01561	long intergenic non-protein coding RNA 1561	Other	other
1.103	7968329	RNU6-64P	RNA, U6 small nuclear 64, pseudogene	Other	other
1.103	8173201	ZXDA	zinc finger, X-linked, duplicated A	Other	transcription regulator
1.102	7910901	LOC100130331	POTE ankyrin domain family, member F pseudogene	Other	other
1.102	8050497	OSR1	odd-skipped related transciption factor 1	Nucleus	other
1.101	8074063	ADM2	adrenomedullin 2	Extracellular Space	other
1.101	8148517	BAI1	brain-specific angiogenesis inhibitor 1	Plasma Membrane	G-protein coupled receptor
1.099	8177976	LTA	lymphotoxin alpha	Extracellular Space	cytokine
1.099	8169145	MUM1L1	melanoma associated antigen (mutated) 1-like 1	Cytoplasm	other
1.098	7899841	HPCA	hippocalcin	Cytoplasm	other
1.097	8133477	GTF2IRD1	GTF2I repeat domain containing 1	Nucleus	transcription regulator
1.097	7897987	PRAMEF1 (includes others)	PRAME family member 1	Extracellular Space	other
1.097	8064859	PROKR2	prokineticin receptor 2	Plasma Membrane	G-protein coupled receptor
1.096	7911435	FAM132A	family with sequence similarity 132, member A	Extracellular Space	other
1.096	7912511	KIAA2013	KIAA2013	Other	other
1.096	7992121	PRR25	proline rich 25	Other	other
1.096	7901687	TMEM61	transmembrane protein 61	Other	other
1.095	8066294	EMILIN3	elastin microfibril interfacer 3	Extracellular Space	other
1.094	8095246	ARL9	ADP-ribosylation factor-like 9	Other	other
1.094	8139330	CAMK2B	calcium/calmodulin-dependent protein kinase II beta	Cytoplasm	kinase
1.094	8030731	GPR32	G protein-coupled receptor 32	Plasma Membrane	G-protein coupled receptor
1.094	7921033	IQGAP3	IQ motif containing GTPase activating protein 3	Plasma Membrane	other
1.093	8038707	KLK8	kallikrein-related peptidase 8	Extracellular Space	peptidase
1.092	7897227	AJAP1	adherens junctions associated protein 1	Plasma Membrane	other
1.092	7949857	NUDT8	nudix (nucleoside diphosphate linked moiety X)-type motif 8	Cytoplasm	other
-1.091	7934993	NUDT9P1	nudix (nucleoside diphosphate linked moiety X)-type motif 9 pseudogene 1	Other	other
1.090	8159096	DBH	dopamine beta-hydroxylase (dopamine beta-monooxygenase)	Cytoplasm	enzyme
1.090	7905929	EFNA1	ephrin-A1	Plasma Membrane	other
1.090	8007548	FAM215A	family with sequence similarity 215, member A (non-protein coding)	Other	other
1.090	8148703	SPATC1	spermatogenesis and centriole associated 1	Cytoplasm	other
1.089	8001449	IRX3	iroquois homeobox 3	Nucleus	transcription regulator
1.089	7935990	PSD	pleckstrin and Sec7 domain containing	Cytoplasm	other
1.089	7901316	SLC5A9	solute carrier family 5 (sodium/sugar cotransporter), member 9	Plasma Membrane	transporter
1.088	8090938	DZIP1L	DAZ interacting zinc finger protein 1-like	Extracellular Space	other
1.088	8001163	MYLK3	myosin light chain kinase 3	Cytoplasm	kinase
1.088	8109752	TENM2	teneurin transmembrane protein 2	Plasma Membrane	other
1.087	7905533	IVL	involucrin	Cytoplasm	other
1.087	8030067	SULT2B1	sulfotransferase family, cytosolic, 2B, member 1	Cytoplasm	enzyme
1.086	7897034	GABRD	gamma-aminobutyric acid (GABA) A receptor, delta	Plasma Membrane	ion channel
1.085	8021152	C18orf12	chromosome 18 open reading frame 12	Other	other
1.085	7959850	FZD10	frizzled class receptor 10	Plasma Membrane	G-protein coupled receptor
1.085	8061742	LOC149950	uncharacterized LOC149950	Other	other
1.085	8068620	SH3BGR	SH3 domain binding glutamate-rich protein	Cytoplasm	other
1.084	8154656	DMRTA1	DMRT-like family A1	Extracellular Space	other
1.084	8053022	EGR4	early growth response 4	Nucleus	transcription regulator
1.084	7955613	KRT7	keratin 7	Cytoplasm	other
1.084	7985920	MESP2	mesoderm posterior basic helix-loop-helix transcription factor 2	Nucleus	transcription regulator
1.084	8024048	PRTN3	proteinase 3	Extracellular Space	peptidase
1.084	8159017	STKLD1	serine/threonine kinase-like domain containing 1	Other	kinase
-1.083	8085788	NKIRAS1	NFKB inhibitor interacting Ras-like 1	Other	enzyme
1.083	8092836	CPN2	carboxypeptidase N, polypeptide 2	Extracellular Space	peptidase
1.083	8077490	LMCD1	LIM and cysteine-rich domains 1	Cytoplasm	transcription regulator
1.083	7911371	PERM1	PPARGC1 and ESRR induced regulator, muscle 1	Other	other
1.082	8083034	CLSTN2	calsyntenin 2	Plasma Membrane	transporter
-1.081	8128777	AK9	adenylate kinase 9	Nucleus	kinase
1.081	7924342	SLC30A10	solute carrier family 30, member 10	Other	transporter
-1.080	8093096	TCTEX1D2	Tctex1 domain containing 2	Other	other
1.080	8179440	CYP21A2	cytochrome P450, family 21, subfamily A, polypeptide 2	Cytoplasm	enzyme
1.080	7955858	HOXC10	homeobox C10	Nucleus	transcription regulator
1.079	8039440	HSPBP1	HSPA (heat shock 70kDa) binding protein, cytoplasmic cochaperone 1	Cytoplasm	other
1.079	7935855	LBX1	ladybird homeobox 1	Nucleus	transcription regulator
1.079	8158708	PRDM12	PR domain containing 12	Nucleus	other
1.079	8033023	PRR22	proline rich 22	Other	other
1.079	8165934	SHROOM2	shroom family member 2	Plasma Membrane	ion channel
1.078	8049942	NEU4	sialidase 4	Cytoplasm	enzyme
1.077	7941746	C11orf86	chromosome 11 open reading frame 86	Other	other
1.077	7977978	EFS	embryonal Fyn-associated substrate	Cytoplasm	other
1.077	7990873	MEX3B	mex-3 RNA binding family member B	Other	kinase
1.076	8120468	BAI3	brain-specific angiogenesis inhibitor 3	Plasma Membrane	G-protein coupled receptor
1.076	8127502	LINC00472	long intergenic non-protein coding RNA 472	Other	other
1.076	8151631	REXO1L1P	REX1, RNA exonuclease 1 homolog (S. cerevisiae)-like 1, pseudogene	Other	other
1.075	8136200	CPA4	carboxypeptidase A4	Extracellular Space	peptidase
1.075	7950042	SHANK2	SH3 and multiple ankyrin repeat domains 2	Plasma Membrane	other
1.074	8091039	PRR23B	proline rich 23B	Other	other
1.073	8084496	CHRD	chordin	Extracellular Space	other
1.073	7996027	CX3CL1	chemokine (C-X3-C motif) ligand 1	Extracellular Space	cytokine
1.073	8086400	LYZL4	lysozyme-like 4	Extracellular Space	enzyme
1.072	8085195	LHFPL4	lipoma HMGIC fusion partner-like 4	Other	other
1.072	7930872	NANOS1	nanos homolog 1 (Drosophila)	Cytoplasm	translation regulator
1.072	7928823	OPN4	opsin 4	Plasma Membrane	G-protein coupled receptor
1.072	7977642	RNASE13	ribonuclease, RNase A family, 13 (non-active)	Other	other
1.071	8006063	ANKRD13B	ankyrin repeat domain 13B	Plasma Membrane	other
1.071	8122537	GRM1	glutamate receptor, metabotropic 1	Plasma Membrane	G-protein coupled receptor
1.070	8098368	ADAM29	ADAM metallopeptidase domain 29	Plasma Membrane	peptidase
1.070	8141371	GJC3	gap junction protein, gamma 3, 30.2kDa	Extracellular Space	transporter
1.069	8001682	PRSS54	protease, serine, 54	Cytoplasm	other
1.069	8070574	TFF2	trefoil factor 2	Extracellular Space	other
1.068	8025347	LRRC8E	leucine rich repeat containing 8 family, member E	Other	other
1.066	8115122	CAMK2A	calcium/calmodulin-dependent protein kinase II alpha	Cytoplasm	kinase
1.066	7979387	SLC35F4	solute carrier family 35, member F4	Other	other
1.066	7998921	ZSCAN10	zinc finger and SCAN domain containing 10	Nucleus	transcription regulator
1.065	8140852	C7orf62	chromosome 7 open reading frame 62	Other	other
1.065	8083129	GRK7	G protein-coupled receptor kinase 7	Other	kinase
1.065	8108724	PCDHB10	protocadherin beta 10	Other	other
1.065	7976804	RTL1	retrotransposon-like 1	Other	other
1.064	7965398	KERA	keratocan	Extracellular Space	other
1.063	8079759	BSN	bassoon presynaptic cytomatrix protein	Plasma Membrane	other
1.063	7922001	FAM78B	family with sequence similarity 78, member B	Other	other
1.063	7973393	IL25	interleukin 25	Extracellular Space	cytokine
1.062	8114797	SPRY4	sprouty homolog 4 (Drosophila)	Plasma Membrane	other
1.061	7952205	MCAM	melanoma cell adhesion molecule	Plasma Membrane	other
1.060	8059744	ECEL1P2	endothelin converting enzyme-like 1, pseudogene 2	Other	other
1.059	8008995	EFCAB3	EF-hand calcium binding domain 3	Other	other
1.059	8029301	ZNF575	zinc finger protein 575	Nucleus	other
1.058	7976322	CHGA	chromogranin A (parathyroid secretory protein 1)	Cytoplasm	other
1.058	8172345	ELK1	ELK1, member of ETS oncogene family	Nucleus	transcription regulator
1.058	7958056	STAB2	stabilin 2	Plasma Membrane	transmembrane receptor
1.057	8166079	EGFL6	EGF-like-domain, multiple 6	Extracellular Space	other
1.057	7970441	GJB2	gap junction protein, beta 2, 26kDa	Plasma Membrane	transporter
1.057	8024956	HSD11B1L	hydroxysteroid (11-beta) dehydrogenase 1-like	Other	other
1.054	8053337	REG1P	regenerating islet-derived 1 pseudogene	Other	other
1.054	8053467	SFTPB	surfactant protein B	Extracellular Space	other
1.053	7986446	ALDH1A3	aldehyde dehydrogenase 1 family, member A3	Cytoplasm	enzyme
1.051	7984771	LOXL1	lysyl oxidase-like 1	Extracellular Space	enzyme
1.051	7939918	OR4A15	olfactory receptor, family 4, subfamily A, member 15	Plasma Membrane	G-protein coupled receptor
1.048	8147000	ZFHX4	zinc finger homeobox 4	Extracellular Space	other
